# Supplementary material for: Perceptions of pre-exposure prophylaxis among sexually active adolescent girls and young women in Zimbabwe–A qualitative study
Source: PLOS Glob Public Health. 2025 Dec 2;5(12):e0005396. doi: 10.1371/journal.pgph.0005396 (PMC12671731; doi:10.1371/journal.pgph.0005396)
Supplement: S1 File — (ZIP) [file pgph.0005396.s003.zip]

Archive with 10 entries (9 files):
- S1_File/
- S1_File/AGYW-FGD 01-Translation.pdf
- S1_File/AGYW-FGD 02-Translation.pdf
- S1_File/AGYW-FGD 03-Translation.pdf
- S1_File/AGYW-FGD 04 -Translation.pdf
- S1_File/AGYW-FGD 05-Translation.pdf
- S1_File/AGYW-FGD 06-Translation.pdf
- S1_File/AGYW-FGD 07-Translation.pdf
- S1_File/AGYW-FGD 08- Translation.pdf
- S1_File/AGYW-FGD 09-Translation.pdf
